# Supplementary material for: A case report of an improvement in premature ventricular complex–induced cardiomyopathy following continuous positive airway pressure therapy in a patient with severe obstructive sleep apnoea
Source: Eur Heart J Case Rep. 2022 Aug 22;6(9):ytac349. doi: 10.1093/ehjcr/ytac349 (PMC9446675; doi:10.1093/ehjcr/ytac349)
Supplement: ytac349_Supplementary_Data [file ytac349_supplementary_data.zip]

Archive with 7 entries (7 files):
- Video 1D UCGpost long.mp4
- Video 1E UCGpost short.mp4
- Video 1F UCGpost 4chamber.mp4
- renamed_a36e0.pptx
- Video 1A UCGpre long.mp4
- Video 1B UCGpre short.mp4
- Video 1C UCGpre 4chamber.mp4
